# Supplementary material for: The Metallodrug BOLD-100 Is a Potent Inhibitor of SARS-CoV-2 Replication and Has Broad-Acting Antiviral Activity
Source: Biomolecules. 2023 Jul 8;13(7):1095. doi: 10.3390/biom13071095 (PMC10377621; doi:10.3390/biom13071095)
Supplement: Supplementary file 1 [file biomolecules-13-01095-s001.zip]

Archive with 3 entries (3 files):
- Figure S1.pdf
- Supplementary Tables S2-S6.pdf
- Table S1.xlsx
