# Supplementary material for: The Metallodrug BOLD-100 Is a Potent Inhibitor of SARS-CoV-2 Replication and Has Broad-Acting Antiviral Activity
Source: Biomolecules. 2023 Jul 8;13(7):1095. doi: 10.3390/biom13071095 (PMC10377621; doi:10.3390/biom13071095)
Supplement: Supplementary file 1 [file biomolecules-13-01095-s001.zip › Table S1.xlsx]

## Sheet: SARS-CoV-2 only (fdr 0.05)
Table S1: List of differentially expressed genes in SARS-CoV-2 infected cells in the presence or absence of BOLD-100.
GENE	log(fold change)	-logP
VAC14-AS1	5.2	3.82
ZNF334	5.07	2.37
RP11-998D10.5	5.04	2.34
FUT6	5.01	3.69
KLRK1	4.98	3.58
LHFPL3-AS1	4.97	3.72
IRGM	4.96	2.23
FCAMR	4.95	3.5
C1orf141	4.93	2.26
AP001331.1	4.93	3.45
GOLGA6B	4.92	3.4
PPP1R1B	4.92	3.54
KIAA1755	4.91	5.9
GPR111	4.89	3.2
CABP4	4.89	6.02
SLC30A8	4.88	2.21
RP11-353N4.5	4.85	1.83
RP11-328C8.4	4.85	2.4
RP11-467L20.10	4.85	3.08
RP11-863K10.2	4.8	2.18
RP11-433J8.1	4.8	5.59
PIGR	4.79	2.77
ZG16B	4.78	2.12
HSH2D	4.78	3.35
KLRC1	4.75	2.96
PYY	4.73	2.09
AC139100.3	4.71	2.96
TNFSF11	4.71	3.1
RP11-750H9.5	4.7	1.63
GPR26	4.7	2.06
LINC00200	4.7	2.08
AC073321.4	4.7	2.34
WEE2	4.69	3.26
SH2D4B	4.68	1.57
AC024592.9	4.68	1.64
RP11-325F22.5	4.68	2.02
NR1H4	4.68	2.09
C2CD2	4.68	2.9
SNX31	4.68	3.1
LA16c-366D3.1	4.67	1.65
AC007386.2	4.67	2.95
PPP1R26P2	4.66	1.98
ADAMTSL2	4.66	2.04
RP11-473M20.9	4.66	2.04
IL12RB1	4.64	1.96
TCEB3B	4.64	2
AC010547.9	4.63	3.1
ZNF439	4.63	5.46
UBD	4.62	1.35
CTD-2006K23.1	4.62	1.59
ELOVL3	4.61	1.59
CYP2G1P	4.61	2
RP11-589F5.3	4.6	1.65
ASPN	4.6	1.9
RP11-434I12.2	4.6	1.98
GLYATL1	4.59	2.95
RP11-498C9.16	4.59	3.14
PCDHA6	4.58	1.58
SH3TC2	4.58	1.84
RP3-468B3.2	4.57	1.68
CTC-338M12.7	4.57	1.9
RP13-143G15.3	4.56	1.56
NPAS4	4.55	1.69
MUC6	4.54	1.74
AIPL1	4.54	2.83
IFNA22P	4.54	2.93
APOL3	4.53	1.53
HSD3B2	4.53	1.88
CD300A	4.53	1.9
AKAP17BP	4.53	1.92
RP11-400G3.3	4.53	1.95
AC026703.1	4.53	2.17
TGM7	4.52	2.15
AC098617.1	4.52	2.16
PATE4	4.51	1.51
LINC00639	4.51	1.91
OR5AU1	4.5	1.91
PRG2	4.45	1.42
RP11-196G18.1	4.45	1.74
SLC39A12	4.45	2.58
RP3-477O4.5	4.44	1.44
CTB-186H2.3	4.34	2.41
FAM71E2	2.9	1.71
LTA	2.67	3.82
C6orf222	2.61	3.66
FAM230A	2.5	3.54
RP11-1220K2.2	2.5	8.57
ALLC	2.37	2.52
NPR2	2.34	1.67
MUC17	2.32	2.28
C7orf76	2.31	2.39
RP11-70C1.1	2.28	1.66
ELAVL3	2.26	2.38
RP11-598F7.4	2.25	2.67
FAM230C	2.24	1.91
CXCL11	2.22	1.86
FUT3	2.21	2.74
KIAA1683	2.21	7.7
CTB-113D17.1	2.2	2.46
AC104534.2	2.2	3.26
FLJ00418	2.19	1.7
IQCJ	2.19	2.21
MGAM	2.18	8.73
RNASE13	2.14	1.36
ZFP3	2.14	2.33
CEACAM22P	2.13	2.71
S100P	2.12	2.15
RP11-793H13.3	2.11	1.72
NXF3	2.11	2.51
FAM83C	2.1	1.81
MRC1	2.09	1.68
SLC17A8	2.06	2.01
ARL9	2.06	2.15
TEK	2.05	1.5
TACSTD2	2.05	2.09
TCEB3CL	2.04	2.61
AC012360.6	2.02	2.1
RP11-196G18.3	2.02	5.66
ITGAM	2.01	2.56
OPALIN	2	1.37
ECM2	2	1.55
CD74	2	3.15
GCM1	2	3.19
PDE6G	1.98	1.58
CPA2	1.96	1.47
TEKT1	1.96	1.54
ZSCAN10	1.95	2.51
MUC16	1.95	2.54
CASS4	1.95	6.9
TLR9	1.94	2.12
LL22NC03-80A10.11	1.93	1.61
CNR2	1.93	2.46
MOBP	1.93	5.76
IL16	1.92	3
TCL6	1.92	3.01
KRTAP5-AS1	1.91	7.03
RP11-345P4.7	1.9	1.51
TRPC5OS	1.9	2.14
OR9A3P	1.9	2.99
BEST2	1.89	1.98
FER1L6	1.89	2.46
RAX2	1.88	1.4
ZNF663P	1.88	2.09
CEACAM20	1.87	1.45
FAM83A-AS1	1.87	1.96
PATE1	1.86	1.46
RP11-542B15.1	1.86	1.93
HHATL	1.85	1.53
TCEB3CL2	1.85	2.47
FAM71F1	1.85	2.95
CD200R1	1.85	5.76
ANPEP	1.85	6.14
MUC2	1.84	2
MYL6P4	1.83	2.86
AC011298.2	1.82	1.39
C1RL-AS1	1.82	2.04
RP11-84C10.4	1.8	1.36
PTGS1	1.8	2.35
RP4-734G22.3	1.79	2.1
DNAI2	1.79	2.13
LCT	1.79	7.46
ANKRD26P1	1.78	7.02
SLC9C2	1.77	1.49
SLCO2B1	1.77	1.54
GBP2	1.77	2.87
RP1-34B20.4	1.76	1.49
SLC5A1	1.76	1.78
hsa-mir-150	1.76	2.88
CATSPERD	1.76	5.23
GGTLC3	1.75	2.94
C2orf16	1.74	2.02
CD200	1.73	1.89
RAB42	1.73	1.95
CNTD2	1.73	2.18
CYP2C9	1.72	2.21
EREG	1.69	1.43
C5orf27	1.69	1.51
TPH2	1.69	2.26
TAT	1.69	2.26
AC005481.5	1.68	1.8
CCR4	1.67	2.19
RP11-1101H11.1	1.66	2.21
ZNF418	1.66	2.22
NLRP3	1.65	1.95
PPEF2	1.65	2.23
TMEM262	1.65	4.96
TG	1.65	5.56
C8orf46	1.65	6.02
PTGER3	1.65	6.58
FNDC7	1.65	6.71
RNF223	1.64	1.37
ESR1	1.64	1.85
ALB	1.63	2.18
ZNF705A	1.63	2.67
OVOL1	1.62	1.85
LINC00158	1.62	2.17
ACTC1	1.6	1.35
ANKRD45	1.6	2.15
SPIB	1.59	3.96
CEACAMP10	1.58	5.93
LINC00856	1.57	1.43
PEX5L	1.57	1.73
ZFR2	1.57	2.07
SLC4A1	1.57	2.1
HLA-DPB2	1.56	2.65
EVPL	1.56	2.72
BZRAP1	1.55	1.69
C12orf50	1.55	2.04
AEBP1	1.55	2.06
AC004019.13	1.55	2.12
AC008269.2	1.55	2.12
PCDHA9	1.55	2.63
RP11-156L14.1	1.54	1.32
LINC00689	1.54	1.42
C9orf152	1.54	4.8
FAM90A25P	1.53	2.09
RP11-844P9.2	1.53	8.29
ADAM1B	1.52	1.68
FAM230B	1.52	3.89
RP11-449P15.2	1.52	5.46
MEP1B	1.52	6.46
AC006372.1	1.51	1.83
AC004471.10	1.51	1.98
RP11-13G14.4	1.51	2.05
CFB	1.51	5.12
RP11-457M11.5	1.5	1.74
RP11-766F14.2	1.5	2
COL20A1	1.5	5.1
XKR7	1.5	5.72
FBXW10	1.5	6.71
FAM71A	1.49	5.17
CYP2C18	1.49	5.59
LINC00654	1.48	1.99
SBSN	1.48	3.99
RP1-78O14.1	1.48	4.89
AMZ1	1.47	3.72
CLEC3B	1.46	1.52
CTD-2639E6.9	1.46	4.6
CPO	1.45	1.33
PARP12	1.45	1.36
IQCA1P1	1.44	3.93
ACAP1	1.44	4.56
NXPH1	1.42	1.53
SAA2	1.42	1.71
EFCAB8	1.42	1.94
PLEKHD1	1.42	5.24
C14orf182	1.42	7.6
LINC00595	1.41	1.37
UBL4B	1.41	4.7
RP11-849H4.4	1.41	5.55
DNAH12	1.41	5.82
GPR83	1.41	6.2
CDHR2	1.4	1.97
CX3CR1	1.39	2.59
SLC6A13	1.39	5.35
C1S	1.39	9.04
RFPL1S	1.38	1.83
RP11-178C3.1	1.38	2.27
MPP4	1.38	3.04
SOX30	1.37	4.89
NPC1L1	1.37	6.34
ANKRD1	1.36	1.85
RP11-58E21.3	1.36	5.48
HIST1H2BM	1.35	1.85
MCF2	1.35	1.96
TBX15	1.35	4.25
ADCY10	1.35	6.63
DNAH17	1.35	6.85
CD38	1.34	3.77
RP11-593F23.1	1.34	4.24
MTTP	1.34	4.75
PKD2L1	1.33	1.78
ANGPTL4	1.33	3.79
RP1-69M21.2	1.32	4.24
ACTA1	1.32	7.22
C18orf32	1.31	2.89
SCARNA12	1.3	2.5
RP11-97N5.2	1.3	4.11
BAAT	1.3	5.14
APC2	1.3	7.9
COL6A5	1.29	5.04
RSPO2	1.29	5.79
NEB	1.29	8.7
RP11-84A19.2	1.28	1.69
ADPGK-AS1	1.28	3.84
RP11-324E6.6	1.27	1.7
OR4F16	1.27	2.08
ASCL5	1.27	2.44
HSPA6	1.27	5.36
C1orf170	1.27	5.75
POPDC2	1.26	1.77
DRC1	1.26	2.73
HPX	1.26	4.2
WFIKKN2	1.26	4.82
LPAR5	1.26	5.16
RFPL3S	1.26	6.53
MAP3K7CL	1.25	4.3
RP11-282I1.1	1.25	5.52
ALOX15B	1.24	3.75
SERINC4	1.24	4.18
GRB7	1.24	4.61
RP5-1142A6.2	1.23	4.29
AVIL	1.23	4.62
RP1-178F15.5	1.22	1.99
HGD	1.22	3.75
FAM209A	1.22	3.94
CELF6	1.22	5.72
XXbac-BPG300A18.13	1.21	1.41
RP11-542C16.2	1.2	1.74
TCTE1	1.2	4.45
C1orf116	1.2	6.35
SELPLG	1.19	1.62
REXO1L1P	1.19	3.35
C3orf20	1.19	3.99
TBR1	1.19	4
TMPRSS9	1.19	4.22
RP11-307B6.3	1.18	1.51
RP11-178C3.2	1.18	1.55
CPLX4	1.18	1.61
CTSS	1.18	1.62
VIL1	1.18	2.39
CYP2B7P	1.18	3.12
RP3-393E18.2	1.18	3.36
NPR3	1.18	3.75
AMPD1	1.18	4.32
RP11-171I2.1	1.18	6.16
GOLGA6A	1.18	6.31
RP11-849F2.7	1.18	7.02
RP11-361M10.3	1.17	3.04
FGF18	1.17	3.53
RAD21-AS1	1.17	4.87
RP11-561O23.5	1.16	1.73
CERS6-AS1	1.16	4.23
ZNF474	1.16	4.27
ERVW-1	1.16	4.38
RP11-996F15.2	1.16	4.52
SCUBE2	1.16	5.12
TFP1	1.16	5.68
ACSBG1	1.16	6.91
C9orf24	1.15	3.22
HCLS1	1.15	4.26
ZNF528	1.15	4.97
IL17RE	1.15	5.22
C17orf105	1.14	1.59
KLK14	1.14	5.3
LINC01166	1.14	5.55
SLC6A12	1.14	6.21
ADHFE1	1.14	6.61
TNXB	1.14	7.87
TTC36	1.13	1.63
HRH4	1.13	3.29
DGKI	1.13	5.62
DNAH3	1.13	6.26
ZNF34	1.13	8.91
AC079779.4	1.12	3.13
RP11-1006G14.1	1.12	4.52
IDI2-AS1	1.12	5.29
PYGM	1.12	7.41
BTLA	1.11	1.57
RP11-302B13.1	1.11	1.59
LAT2	1.11	1.6
RP11-217B1.2	1.11	5.53
TF	1.11	6.47
FOXD4L4	1.1	1.92
CTB-50L17.9	1.1	3.26
TBX4	1.1	3.38
AQPEP	1.1	4.11
DNALI1	1.1	4.73
LRIT3	1.1	6.55
CTD-3126B10.1	1.09	1.55
C9orf117	1.09	3.55
TAF7L	1.09	7.28
DCAF4L1	1.09	7.71
DNAH10	1.09	8
DUSP8	1.09	8.53
UCN2	1.08	2.84
FAM209B	1.08	2.94
FOXJ1	1.08	3.13
F13B	1.08	3.47
RP11-353N14.5	1.08	4.18
AC079354.3	1.08	4.71
RP11-382D8.5	1.07	2.26
MUC4	1.07	3.16
SLC5A11	1.07	3.69
WDR49	1.07	3.74
MYLK2	1.07	3.77
RP11-414J4.2	1.07	3.87
TNFSF13B	1.06	1.49
PAPPA2	1.06	3.44
RNF112	1.06	3.87
ACRBP	1.06	4.56
AL049840.1	1.06	5.24
CCDC81	1.06	6.21
MYH15	1.06	6.78
LINC00640	1.05	3.28
RP11-274B21.9	1.05	4.32
FOXD4L3	1.05	4.44
ADAM20P1	1.05	5.56
C1orf162	1.05	6.66
KCND1	1.05	6.83
UCP3	1.05	7.45
FCGBP	1.05	8.06
ARC	1.05	8.27
RP11-167N4.2	1.04	1.42
KIAA1324	1.04	5.33
TINCR	1.04	5.39
CYP2E1	1.04	7.27
DDR2	1.04	8.72
DHRS2	1.04	9.44
BAIAP2L2	1.03	2.61
MYRFL	1.03	3.8
B3GALT4	1.03	4.4
ITGA10	1.03	5
CORIN	1.03	5.43
ZFP2	1.03	5.64
FAM83E	1.03	5.76
PDE4C	1.03	6.2
AC135178.1	1.03	6.51
PLAC8L1	1.02	1.51
CLEC18C	1.02	1.71
AIFM3	1.02	2.72
RP11-1379J22.2	1.02	3.23
IMPG2	1.02	5.61
BTK	1.02	6.2
RP11-10O17.1	1.02	6.92
SLFNL1	1.01	3.45
VWA7	1.01	4.6
TMEM236	1.01	4.78
ISG20	1.01	6.64
WNK4	1.01	7.84
AOC3	1.01	8.22
CMYA5	1.01	8.76
ARHGEF33	1	3.74
RP11-385D13.1	0.997	3.21
CDRT1	0.996	5.92
MXRA8	0.995	3.69
SGK2	0.994	3.54
RP1-86C11.7	0.992	3.39
RP11-536C5.7	0.989	3.8
RP11-195F19.30	0.986	4.03
FAM154A	0.978	2.48
SLC35D2	0.975	2.89
PAPLN	0.974	2.69
ALPK3	0.974	5.88
RP11-666A8.9	0.974	6.58
RP11-463O9.9	0.973	6.22
ZRSR1	0.97	3.94
PKD1L1	0.969	4.33
SSC5D	0.968	3.94
RP4-751H13.7	0.967	7.07
TAGLN	0.965	7
RP11-247I13.11	0.963	3.12
WFIKKN1	0.962	3.59
ELF3	0.961	4.01
LINC00473	0.959	3.89
RP11-875O11.1	0.958	4.27
LRRC66	0.954	6.74
TTC40	0.953	1.33
AF131217.1	0.953	2.91
RP11-643G16.4	0.952	2.84
SLC43A3	0.95	2.7
RAD9B	0.95	4.3
FAM183B	0.947	3.67
FAM71F2	0.946	5.48
ADAM20	0.941	4.69
RP11-933H2.4	0.939	3.73
LRRD1	0.938	1.95
PLEK	0.938	2.82
CNTD1	0.937	3.26
PHKG1	0.936	3.92
HSPD1P10	0.935	2.71
RP11-212P7.3	0.93	2.3
LINC01140	0.93	2.95
NUTM2B	0.929	5.83
UHRF2P1	0.928	3.05
RPL3L	0.925	7.36
ZNF547	0.923	5.71
RP11-439E19.9	0.919	3.08
KCTD14	0.918	4.33
EPS8L2	0.918	5.27
HHIPL2	0.915	5.97
GRIA2	0.914	1.41
RP5-857K21.4	0.912	3.42
GDA	0.912	3.56
MYH3	0.91	6.92
OVGP1	0.909	8.45
ABCA9	0.907	2.44
MYLK3	0.907	4.3
SSUH2	0.907	5.39
JUN	0.906	11.8
NWD1	0.904	2.92
ST8SIA5	0.904	4.91
GUSBP5	0.903	1.84
RP11-710F7.3	0.903	2.78
RP11-584P21.2	0.903	3.41
BEST1	0.901	6.51
SETP2	0.9	2.58
NPIPB6	0.9	6.61
NUP210L	0.898	3.19
NR5A1	0.897	2.8
COLEC11	0.897	5.51
N4BP2L1	0.896	6.31
SLC26A7	0.895	5.2
MASP2	0.893	4.1
RP11-196G18.22	0.889	8.69
LRP2BP	0.887	4.12
CD14	0.886	3.93
PTAFR	0.881	5.96
EFCAB12	0.878	6.65
CCDC13	0.878	6.93
CATSPERB	0.877	3.95
ASGR1	0.877	5.03
CARD9	0.875	6.92
TPTE2P2	0.873	1.43
DIO2	0.872	3.76
KRT18P59	0.872	5.58
GPR35	0.87	2.92
DPEP1	0.87	4.49
CELSR3	0.869	9.51
PLEKHS1	0.867	2.58
RP11-147I3.1	0.867	4.29
OTOP2	0.864	2.19
TTN	0.862	3
ZNF205-AS1	0.861	2.67
C2	0.86	4.55
PYY2	0.859	2.97
SCG5	0.859	3.32
DNAI1	0.859	4.08
RP11-473M20.16	0.859	5.22
TCEAL7	0.858	3.94
RP11-497H16.5	0.857	2.09
PRKXP1	0.857	4.28
RP11-125B21.2	0.855	3.91
NCKAP1L	0.854	2.72
RP11-38L15.2	0.854	2.76
MYO15A	0.853	4.62
AOC2	0.853	7.67
ALMS1P	0.852	4.32
ZIK1	0.851	3.38
DPY19L2P1	0.851	3.53
CUZD1	0.85	3.67
CD226	0.848	2.78
TPH1	0.848	6.2
ACRC	0.844	7.6
P2RX5	0.843	4.64
LY6G5C	0.842	3.88
MYO1A	0.839	5.48
UBA7	0.839	5.6
SH2D3C	0.839	7.75
GRM2	0.838	2.81
RP11-274B21.10	0.836	4.08
MYO1G	0.835	3.5
RP13-735L24.1	0.835	4.42
RP1-140C12.2	0.834	3.25
MVP	0.834	6.48
CCDC108	0.832	3.9
AC112229.1	0.831	2.72
C4A	0.831	3.98
SYNPO2	0.831	5.27
CLDN4	0.83	3.66
CTD-2538C1.2	0.829	4.63
CCDC168	0.828	4.72
PCDHGB4	0.827	2.9
RP11-732A19.8	0.827	3.91
RP11-526I2.5	0.827	6.85
RSPH4A	0.824	4.33
AC007566.10	0.824	5.28
URGCP-MRPS24	0.821	1.39
HYDIN	0.821	5.19
SERPINC1	0.82	2.06
GPD1	0.82	3.76
ARHGAP9	0.818	2.41
RP11-513M16.7	0.817	3.77
ANKAR	0.817	8.04
NPM2	0.816	3.45
RP11-385F5.5	0.816	5.26
CTGF	0.816	6.51
RP11-372K14.2	0.815	4.86
GABRR2	0.814	3.38
SCN11A	0.814	4.57
RP11-682N22.1	0.81	3.74
KIAA1614	0.81	7.17
RP11-317B7.2	0.809	2.25
01-Sep	0.808	4.93
CTC-487M23.5	0.808	5.61
RP11-66D17.5	0.807	2.81
RP1-90L6.2	0.807	3.72
DNAH2	0.807	5.68
WDR66	0.807	6.12
MSANTD1	0.806	4.86
RP11-689P11.2	0.805	3.57
FERMT3	0.805	3.84
CTC-273B12.6	0.804	4.54
BCO2	0.804	5.67
NR4A3	0.804	7.21
CPED1	0.802	3.35
COL11A2	0.801	7.8
VGF	0.798	4.41
IQUB	0.798	6.07
RN7SL146P	0.797	2.28
PLCD4	0.796	3.7
RP11-196G18.24	0.796	7.31
AC139100.2	0.795	5.82
EGR1	0.795	8.27
RP11-104H15.10	0.794	2.44
GALNT8	0.794	3.46
AL592494.5	0.794	4.32
ASIC4	0.793	4.13
SHISA4	0.792	4.91
RP11-379F4.8	0.788	2
RP11-532M24.1	0.788	3.3
TMEM106A	0.788	3.43
OR2B6	0.787	1.65
PRR19	0.787	5.1
INPP5D	0.786	2.54
SRRM5	0.785	4.13
TBX21	0.785	4.87
VWA3A	0.783	1.34
RP11-88L24.4	0.779	2.87
TECTA	0.779	5.82
LINC00907	0.778	2.83
KCNJ14	0.778	6.47
LRRC37A15P	0.778	6.96
SLC22A20	0.777	2.39
ALDH8A1	0.777	5.98
BCRP3	0.775	5.89
RP11-529H20.6	0.774	1.49
LINC00202-1	0.773	7.29
ZSCAN12P1	0.771	4.89
KRT8P46	0.771	8.07
AP000265.1	0.77	3.03
AC009404.2	0.77	7.49
FILIP1L	0.768	2.39
AC006129.4	0.767	2.04
PHEX	0.767	2.22
SOX2-OT	0.767	2.39
PLCH2	0.767	2.65
ETV2	0.767	3.09
ZGLP1	0.767	5.65
COL5A3	0.765	2.57
CASC1	0.765	3.34
NLGN3	0.765	5.69
RP11-165J3.6	0.764	3.49
ASPRV1	0.762	4.02
IL11	0.761	2.1
CTD-2267D19.6	0.761	7.14
PLA2G4C	0.759	3.88
SNORA73	0.758	2.91
FRMD3	0.758	7.37
PDGFB	0.757	4.23
AC068831.15	0.756	1.41
RRH	0.756	4.78
MYO1H	0.751	2.32
SOWAHB	0.75	2.43
DPY19L2P2	0.75	5.54
RP6-206I17.2	0.749	2.19
C2orf66	0.749	2.61
KLHL10	0.746	2.12
RP4-564F22.5	0.746	5.53
PIPOX	0.745	3.64
AC005789.11	0.745	4.08
FOXD4L1	0.744	3.27
RP11-152H18.3	0.744	3.47
ZNF233	0.744	4.32
C9orf96	0.743	2.68
ANKLE1	0.743	4.79
MUC3A	0.742	3.78
SPDYA	0.74	4.09
RP11-22A3.2	0.739	3.99
ARHGAP4	0.739	6.24
EFCAB6	0.737	5.47
ACTL6B	0.736	2.85
NPIPB9	0.733	5.2
RP11-318M2.2	0.732	4.69
ABCC2	0.732	6.96
CREB5	0.731	9.5
PTPRH	0.73	4.27
NR4A1	0.73	7.63
DRD2	0.728	2.1
NHLH1	0.727	4.13
RINL	0.726	1.96
RP11-582E3.4	0.724	3.47
CHRNE	0.723	2.86
CCDC62	0.723	6.79
RP11-82L18.2	0.722	2.22
HAVCR2	0.721	1.83
RP11-213G2.1	0.719	4.2
ZNF354C	0.717	1.63
KRT18P55	0.716	2.35
KRT18P17	0.716	4.89
RP11-48B3.4	0.716	5.55
LSMEM1	0.715	4.52
GUCA1B	0.714	1.74
RIN1	0.714	2.64
CTD-2410N18.4	0.714	2.88
UNC79	0.711	3.8
SENP3-EIF4A1	0.711	5.46
ZNF461	0.711	8.2
DUSP16	0.71	9.23
SLC26A4	0.709	3.34
DNAH8	0.709	4.05
MSH4	0.708	4.91
RP11-114H24.2	0.707	1.57
C4B	0.707	3.38
TAS2R5	0.707	4.17
AC069278.4	0.707	4.54
TIGD3	0.706	4.05
DNAJB13	0.704	2.38
CUBN	0.701	6.31
CHD5	0.7	6.27
SYTL2	0.7	7.45
ALOX15	0.699	2.31
RP11-29B2.5	0.699	3.05
CTD-2611O12.6	0.698	2.03
TMEM232	0.698	3.61
LMCD1-AS1	0.698	3.88
ALS2CR12	0.696	2.6
AC007551.3	0.695	3.79
ARRDC3	0.695	7.02
LRRN4CL	0.694	3.14
C5orf66	0.694	4.09
KCNA1	0.693	2.86
MIR3180-4	0.69	2.47
FHDC1	0.69	7.04
LINC00846	0.689	2.19
PRC1-AS1	0.689	2.96
KIAA1875	0.687	3.99
ADAM32	0.687	6.28
FAM90A1	0.686	2.27
AL031663.2	0.686	2.97
RN7SL650P	0.684	2.55
RP11-429J17.7	0.684	2.84
TMEM79	0.684	6.88
AC079210.1	0.683	3.85
NR4A2	0.682	6.8
E2F3-IT1	0.68	1.81
AC017104.6	0.679	3.01
RP11-793H13.10	0.678	3.88
RP11-1391J7.1	0.677	4.21
MUC20	0.677	4.34
HYAL1	0.676	2.12
ZNF274	0.676	8.73
CFP	0.675	4.46
TLL2	0.675	5.06
CTD-2116N17.1	0.674	3.06
ZNF304	0.673	8.64
STK31	0.672	1.98
CREBRF	0.672	7.98
AC005618.6	0.671	1.59
AC124890.1	0.671	2.03
FAM182A	0.671	2.39
RPL5P30	0.671	3.46
ZNF705E	0.67	4.01
RP4-671G15.2	0.669	3.86
RP11-144G6.12	0.669	4.27
RP5-1109J22.1	0.667	2.67
PDE8B	0.667	4.44
RASD2	0.667	6.65
CTC-471F3.6	0.666	2.53
FOXD4L2	0.665	2.97
INHBE	0.664	1.64
NANOGNBP3	0.664	3.15
RP11-499P20.2	0.662	6.92
HIST2H2BC	0.662	7.04
NPB	0.661	2.21
AQP1	0.66	3.18
ECM1	0.659	4.64
RP11-379F4.4	0.659	5.88
CDH15	0.658	1.75
TMED7-TICAM2	0.656	2.74
KIF19	0.655	2.39
NPPA-AS1	0.655	4.56
PPP1R3F	0.655	7.17
AC096582.7	0.654	2.19
SCARNA5	0.653	2.75
SLC22A1	0.65	2.51
CCDC170	0.65	5.46
AP000266.7	0.649	2.17
RP11-1C8.5	0.649	2.39
CYP27A1	0.649	3.25
ADPRH	0.648	2.67
HSD17B1	0.647	5.06
GRIK5	0.647	6.09
AC007386.3	0.644	1.58
AC105339.1	0.642	1.64
RPL23P2	0.642	2.55
P4HTM	0.642	2.79
CHGA	0.642	4.49
ZNF585A	0.642	9.57
CTB-12O2.1	0.641	1.83
TAS2R10	0.641	2.05
RASD1	0.639	1.3
USP6	0.639	3.4
RP3-322G13.7	0.638	1.46
GRM8	0.638	3.03
PIWIL4	0.638	3.3
C19orf38	0.637	3.23
AC007292.3	0.637	3.53
CTD-2350C19.1	0.637	6.1
DNAJC9-AS1	0.636	1.65
CNKSR1	0.636	3.62
AC010492.2	0.636	3.73
KRBA2	0.636	5.03
TTC18	0.636	7.6
AC022532.1	0.635	2.19
AC093668.2	0.635	2.5
DMRTA1	0.635	3.73
SPOCK2	0.635	3.98
ZNF367	0.635	8.29
MIR194-2	0.634	2.65
RP11-6O2.4	0.634	4.61
RP11-144O23.8	0.633	2.91
ID1	0.633	6.66
RPSAP47	0.632	1.92
TGFB2	0.632	6.14
RP11-1012A1.4	0.63	1.9
TEKT3	0.63	3
RP11-159D12.2	0.63	8.42
CCT6B	0.628	3.59
ATF3	0.627	7.45
TIAM2	0.627	8.81
CHGB	0.626	2.78
GTF2IRD2	0.626	2.79
AMDHD1	0.626	3.69
MMP14	0.626	4.68
DNHD1	0.626	8.32
SLC25A14P1	0.625	1.8
FGF17	0.625	4.43
ENO3	0.625	6.74
PI15	0.625	6.96
ZNF432	0.625	7.39
RP11-723O4.2	0.624	5.56
TAS2R46	0.622	2.2
WDR78	0.622	6.9
HIST2H2BD	0.619	6.85
DIRAS3	0.618	3.01
CCER2	0.617	2.34
SLC37A2	0.617	4.98
RP11-506M12.1	0.616	1.34
OXTR	0.616	5.04
AP001007.1	0.615	2.2
GPR133	0.614	3.73
ZFP36	0.614	4.33
SPON2	0.613	2.74
LTBP2	0.613	6.82
RP11-356I2.4	0.612	1.76
RP11-147L13.8	0.612	2.96
CELF3	0.612	3.85
RP11-723O4.9	0.612	4.36
PCDH15	0.611	2.36
AZU1	0.611	2.89
GDF9	0.611	4.21
FAM184B	0.611	4.87
RP11-157P1.4	0.61	2.11
CTB-50L17.7	0.61	3.99
RP11-61I13.3	0.608	3.31
CRISPLD2	0.607	3.28
ATOH8	0.605	2.55
LAIR1	0.604	1.73
RP11-1020A11.2	0.603	2.16
RP11-253M7.1	0.603	2.19
EGF	0.602	2.11
TCAP	0.602	2.73
RP5-968P14.2	0.602	3.48
SPRED3	0.601	2.21
ITGAL	0.601	2.75
LINC00886	0.599	1.49
RP11-314O13.1	0.598	2.44
STRC	0.598	4.27
CLIC2	0.597	2.59
RP1-30M3.5	0.597	2.83
SH2D6	0.597	2.88
LEAP2	0.597	5.35
TPRG1	0.595	1.41
CALB1	0.592	1.78
TMEM200B	0.592	2.03
LINS	0.592	8.18
RP11-574K11.28	0.591	3.79
CTB-119C2.1	0.591	7.19
RP11-2C24.6	0.59	3.78
LINC00310	0.589	2.25
C10orf11	0.589	3.26
VWCE	0.588	2.69
CCDC11	0.588	3.44
RP11-553L6.5	0.588	3.89
KLHL3	0.587	6.65
PEAR1	0.586	1.68
CAPN3	0.586	1.82
SLC22A13	0.586	1.86
NCAN	0.586	4.15
FOXD4	0.584	3.88
RP11-419C5.2	0.582	2.36
ADAM8	0.582	4.82
CCDC116	0.582	4.88
SLC4A5	0.582	5.85
FAM129C	0.581	1.31
RP11-164J13.1	0.581	3.48
RSPH10B2	0.58	3.47
ZNF654	0.58	7.33
RSPH10B	0.579	3.09
SP140L	0.577	1.98
C19orf77	0.576	1.5
GOLGA8T	0.576	3.49
GPR179	0.575	3.17
TUBB8P7	0.575	3.61
COPZ2	0.574	2.21
SNCAIP	0.574	5.5
FAM179A	0.573	5.39
AC016907.3	0.572	1.7
RP4-657D16.3	0.572	3.1
INO80D	0.572	9.94
LAG3	0.571	1.77
GS1-259H13.2	0.569	4.02
CTC-432M15.3	0.568	2.63
TAS2R4	0.568	3.76
RP11-513I15.6	0.567	2.78
CDK5R1	0.567	7.66
NEUROG2	0.566	3.35
IQCB2P	0.564	3.44
RP11-1143G9.2	0.563	1.82
SYCE2	0.563	2.33
WDR96	0.563	6.76
ZNF805	0.562	7.75
AC003991.3	0.561	1.67
RP11-642P15.1	0.561	4.23
CACNA1E	0.56	1.68
ADM5	0.559	5.44
ZBTB2	0.559	8.64
RP11-76N22.2	0.557	3.34
RP11-456P18.2	0.556	2.59
RP11-461A8.4	0.556	5.62
RP11-767C1.2	0.555	2.83
CTD-2369P2.10	0.555	2.93
RP1-178F15.4	0.554	3.94
MYOM1	0.553	2.34
AC005224.2	0.551	3.18
RP11-512M8.3	0.551	3.39
MAFF	0.551	3.95
LINC00926	0.55	2.17
RP5-1021I20.4	0.55	2.76
CACNA1I	0.55	3.28
NEXN-AS1	0.549	2.2
FBXO43	0.548	1.78
CYR61	0.548	8.14
PPP1R15A	0.548	8.49
RP11-521I2.3	0.547	1.58
RP13-395E19.3	0.547	3.83
CHD2	0.546	8.41
SLC6A20	0.543	1.74
STON1-GTF2A1L	0.543	1.92
RP11-159G9.5	0.543	4.74
TSIX	0.542	4.15
C5AR1	0.542	4.22
OAZ3	0.541	3.29
SCARNA10	0.539	1.58
ZNF658B	0.539	1.85
RP11-8H2.1	0.538	1.59
SRL	0.537	1.3
C4orf21	0.537	8.21
RP11-181G12.2	0.536	3.27
RYR1	0.536	3.49
CLDN15	0.536	7.19
CTD-2526A2.2	0.535	2.98
STX16-NPEPL1	0.535	6.16
RP11-791G15.2	0.534	2.91
TUBA8	0.534	3.23
MROH8	0.534	3.25
P2RY11	0.534	6.99
RP11-552M11.8	0.534	7.87
HAL	0.533	2.23
RP11-356J5.12	0.533	2.24
RP11-348N5.7	0.533	2.28
TAS2R3	0.533	4.98
DYRK4	0.533	7.03
NOXRED1	0.532	3.09
SPACA6P-AS	0.531	1.47
USP32P1	0.531	4.14
RP11-29G8.3	0.531	4.35
SLC23A3	0.531	4.75
RP11-91H12.4	0.53	1.59
FGF7	0.53	1.86
LINC00324	0.529	2.46
AC068039.4	0.528	2.35
DQX1	0.528	3.08
RP11-195F19.5	0.528	3.41
CTD-3222D19.7	0.527	2.54
AC005740.6	0.526	1.7
TAS2R63P	0.526	1.88
RP11-45M22.5	0.526	2.43
CCNB1IP1	0.526	7.34
RP3-508I15.18	0.525	1.94
RP11-323D18.5	0.525	2.49
SNAI1	0.525	2.56
CD101	0.525	5.07
ABCA6	0.524	1.39
ISG15	0.524	4.59
GPR156	0.524	5.47
FAAH	0.523	4.29
NFATC2	0.523	6.89
WDR93	0.522	2.97
SKOR1	0.522	3.83
HSPE1P11	0.521	1.9
AGAP6	0.521	8.53
NAALADL2	0.52	1.61
CEL	0.52	2.4
RP11-159D12.5	0.52	2.76
LINC00618	0.52	3.27
MANBA	0.519	8.73
MYLK4	0.518	2.03
EEF1DP2	0.518	4.12
NUDT17	0.518	5.42
CIC	0.517	8.77
RP5-1139I1.1	0.516	4.83
ATP2A1	0.516	6.35
ACAN	0.515	3.29
ZIC5	0.515	8.82
LRRC48	0.514	5.39
MIR3654	0.514	5.98
ZNF137P	0.513	3.72
RDH12	0.511	1.42
LRRC46	0.511	1.78
ETV5	0.511	2.45
MEF2BNB-MEF2B	0.511	2.91
TCEA1P4	0.51	3.93
MTMR11	0.51	4.77
CTD-2008P7.1	0.509	1.74
GPR113	0.509	2.14
RP13-131K19.6	0.509	2.46
DNAH1	0.509	6.73
NBPF18P	0.508	1.69
SNORA48	0.508	2.92
HSF2BP	0.508	4.08
KIAA0825	0.508	4.76
ZNF264	0.508	7.11
GPR158	0.507	1.68
RP11-774O3.3	0.507	2.98
RP11-798G7.6	0.507	4.23
DYRK1A	0.507	9.09
BRAFP1	0.506	3.36
HOXA-AS3	0.506	6.38
TNRC18P1	0.505	4.23
LRRC39	0.504	4
PGAM1P7	0.503	2.39
AGAP5	0.503	4.43
DUSP1	0.503	7.28
ZNF251	0.502	8.91
POC1B-GALNT4	0.501	1.62
PTCH2	0.501	4.42
ZNF596	0.501	4.74
RPGRIP1	0.5	1.34
TNKS2-AS1	0.499	2.08
PLXNB3	0.499	2.11
ZNF211	0.499	7.05
THAP9-AS1	0.499	7.86
POU2F2	0.497	2.28
NPIPB8	0.496	2.4
CTD-2540F13.2	0.495	1.57
RP11-423H2.3	0.495	1.7
AMY2B	0.495	5.02
ANKRD31	0.495	5.14
ZNF180	0.495	7.05
C3orf35	0.494	3
STK19	0.494	8.08
BRPF1	0.494	9.36
ANKRD24	0.493	3.73
CCDC30	0.493	4.45
GSG1L	0.492	2.67
C2orf82	0.492	5.66
GTF2IRD2B	0.491	5.13
ZC3H4	0.491	9.78
TSPY26P	0.49	3.85
MXD1	0.49	7.49
TAS2R6	0.489	2.2
LRGUK	0.489	2.85
AP006222.2	0.489	3.11
RP11-1277A3.1	0.489	3.18
RP11-582J16.5	0.489	3.27
RP11-479G22.8	0.489	3.64
GS1-124K5.3	0.489	4.7
SNORA67	0.489	4.88
CSF2RA	0.488	1.73
RP11-632K20.2	0.488	4.83
JUND	0.488	7.26
USP32P2	0.487	2.18
LINC01004	0.487	2.26
LEKR1	0.487	3.73
SEMA3B	0.487	5.8
CPEB2	0.487	7.37
COX6CP1	0.485	2.54
NEK11	0.484	5.23
ZNF548	0.484	6.37
RP11-166B2.8	0.483	1.32
ATP8B5P	0.483	1.83
GNRH2	0.483	2.05
LRP1B	0.483	8.45
RP1-265C24.8	0.481	2.28
AC011747.7	0.481	2.74
CTNNA3	0.481	2.85
FAM24B	0.48	1.92
RP3-508I15.21	0.48	2.49
LGALS9	0.48	3.39
NLRP14	0.48	4.16
ADAMTS4	0.479	1.48
TICAM2	0.479	1.74
LYPD3	0.479	2.55
RP5-1142A6.9	0.479	3.21
GEM	0.479	6.04
PHC3	0.479	8.69
GPR19	0.478	2.9
FOS	0.478	6.42
USP37	0.478	8.38
EPC1	0.478	8.65
MADCAM1	0.477	1.57
CCDC173	0.476	1.45
RP11-157L3.5	0.476	1.66
RP1L1	0.476	1.93
RP11-599J14.2	0.476	2.78
LRRC37A3	0.476	7.77
KMT2E	0.476	8.43
TNFSF4	0.475	3.4
STAC3	0.475	3.84
CHKB-CPT1B	0.475	4.18
INO80	0.475	9.63
RPPH1	0.474	2.87
RP11-196G18.23	0.473	5.38
LIF	0.473	5.93
PAN2	0.473	8.1
HIVEP1	0.473	8.51
C15orf62	0.472	3.06
LINC00999	0.472	4.6
ZNF597	0.472	4.86
DCDC1	0.472	5.04
RP11-798G7.8	0.472	5.8
ZBTB6	0.472	7.12
PER2	0.472	7.44
TTC6	0.471	3.8
CSAG3	0.47	2.17
BIRC3	0.47	2.52
KMT2C	0.47	9.09
RP11-1C8.6	0.468	2.15
SNORD17	0.468	2.64
RP1-20N2.6	0.468	3.07
HBEGF	0.468	6.48
E2F3	0.468	8.66
MAB21L3	0.467	1.56
CYP27B1	0.467	6.21
RP11-209M4.1	0.466	2.96
IFI27	0.466	3.01
CDKL3	0.465	3
RP11-782C8.2	0.465	4.97
ZNF317	0.465	9.36
BEND3P3	0.464	2.29
LA16c-313D11.12	0.464	4.5
SLC13A3	0.464	7.83
ZNF543	0.463	6.6
CLK1	0.463	7.86
AC084219.4	0.462	1.89
PPP1R18	0.462	7.44
IPCEF1	0.461	3.92
FAM120C	0.461	7.76
ZNF850	0.461	8.15
ZCWPW1	0.46	4.64
MYSM1	0.46	8.4
LINC00843	0.459	5
RIOK3	0.459	9.09
RP11-157J24.1	0.458	1.55
TBX19	0.458	4.01
GOLGA7B	0.458	4.91
DUSP10	0.457	4.5
ZNF222	0.457	5.17
ZNF165	0.457	5.82
KDM6B	0.457	6.68
RP11-148K1.12	0.456	2.48
CPEB3	0.454	6.82
ZNF66	0.453	1.57
RP11-29H23.5	0.453	1.6
RP3-496C20.1	0.453	1.69
CTD-2313N18.5	0.453	2.44
ZBTB20	0.453	5.19
RARA	0.453	7.3
SYT5	0.452	1.68
GS1-279B7.2	0.452	2.57
DSTNP2	0.452	2.93
EGR3	0.452	3.04
FOSL2	0.452	4.63
REV3L	0.452	8.42
MYH11	0.451	1.77
NFKBIZ	0.451	4.84
CCDC142	0.451	6.59
DOK3	0.451	6.88
PTPN21	0.451	7.02
DLEC1	0.45	1.35
FAM53A	0.45	4.8
RP11-548H3.1	0.45	5.49
NPC1	0.45	9.44
LYST	0.449	9.16
RP11-24B19.4	0.448	1.39
MUC19	0.448	1.94
ZNF570	0.448	5.27
AC016629.8	0.448	6.98
AP000357.4	0.447	1.82
ZNF880	0.447	2.9
RP11-439E19.3	0.447	3.75
ZNF502	0.447	5.02
CCT6P3	0.447	5.78
SHOX2	0.447	6.54
RP11-795F19.5	0.446	1.3
ALDH3A1	0.446	3.58
RP5-1068B5.3	0.446	4.15
MC1R	0.446	5.39
MALAT1	0.446	6.85
RHBDF1	0.446	7.09
GOLGA8K	0.445	4.27
CDKN2B-AS1	0.445	5.02
DNAH14	0.445	8.45
ESAM	0.444	2.36
CTD-2541M15.4	0.444	2.69
RP11-348P10.2	0.444	3.34
CTD-3185P2.1	0.444	4.13
PLIN4	0.444	4.26
PHLDA1	0.444	6.25
PET100	0.443	2.55
RNU2-2P	0.443	2.87
FBLL1	0.443	2.87
FN3K	0.443	2.92
LINC00341	0.443	3.47
ZNF177	0.443	4.56
ARMC12	0.441	2.15
CACNB4	0.441	7.53
ZNF700	0.44	1.8
RP11-339B21.8	0.44	2.12
RP11-309L24.9	0.44	2.22
MAP2K4P1	0.44	2.65
CCDC144A	0.44	4.61
UFD1L	0.44	8.64
RP11-834C11.3	0.439	1.54
CTAGE1	0.438	1.77
C1orf51	0.438	2.73
RP11-932O9.9	0.438	3.78
AGER	0.438	4.3
ZNF57	0.438	6.76
RAD52	0.438	7.85
RP4-607J23.2	0.437	1.48
FAM126B	0.437	8.45
RP11-488C13.6	0.436	1.55
FBXL19-AS1	0.436	6.39
RBM33	0.436	9.44
LINC00959	0.435	2.28
MIR22HG	0.435	3.47
AHI1	0.435	7.28
LMLN	0.435	8.32
ADAMTSL3	0.434	3.95
PAX5	0.434	4.13
RP11-421L21.3	0.434	4.32
ZNF155	0.434	4.99
GADD45B	0.434	5.19
HIVEP2	0.434	8.7
RP11-611O2.3	0.433	1.91
IZUMO1	0.433	2.27
TRABD2A	0.433	4.08
TAF1L	0.433	4.75
AL589642.1	0.433	4.75
CTC-534A2.2	0.433	5.14
ZNF550	0.433	6
SCN3B	0.433	6.29
ZNF79	0.433	6.55
ZNF619	0.433	6.81
MAFG	0.433	7.59
HLA-DMA	0.432	3.7
TOB2P1	0.431	3.07
RP11-288H12.3	0.431	6.27
GGT1	0.431	7.14
MBD5	0.431	7.19
SETD2	0.431	8.87
RP11-57K17.1	0.43	1.73
POMZP3	0.43	2.15
LCAT	0.429	3.47
CSNK1G1	0.429	9.16
CTB-25B13.13	0.428	2.21
RP11-434C1.1	0.428	2.56
TCP10L	0.428	2.63
CCDC162P	0.428	3.44
KLRAP1	0.428	4.72
FAM86HP	0.427	3.08
RN7SK	0.427	4.99
SNIP1	0.427	8.04
SUZ12	0.427	8.95
RP11-72I8.1	0.426	1.83
ZFP1	0.426	8.45
CTD-2611K5.5	0.425	2.21
DHX58	0.425	3.05
CCT6P1	0.424	4.14
RP11-384B12.2	0.423	1.39
RP13-93L13.2	0.423	2.37
ZNF577	0.423	6.06
ZNF35	0.423	7.03
ASH1L	0.423	9.36
RN7SL3	0.422	1.76
ERMAP	0.422	4.85
SKIL	0.422	8.36
PTPN6	0.421	2.8
RASGRP3	0.42	1.59
LETM2	0.42	5.86
IKZF4	0.42	6.26
FAM179B	0.42	8.45
CASP8AP2	0.42	8.45
RNF111	0.42	8.49
KIF9-AS1	0.419	3.73
TDRD6	0.419	4.39
CCDC144CP	0.419	5.96
YOD1	0.419	7.64
FAM186B	0.418	2.23
IL18BP	0.418	7.01
FOSB	0.417	5.17
ZDHHC11	0.417	5.84
ZNF26	0.417	6.03
C7orf60	0.417	6.95
RC3H1	0.417	9.24
RP11-464F9.1	0.416	1.32
ZNF776	0.416	7.78
RP11-45P15.4	0.415	2.35
DRP2	0.415	3.85
RP11-472B18.1	0.414	1.46
UNC5CL	0.414	3.59
ASIC3	0.414	3.6
ZNF250	0.414	5.95
LINC00641	0.414	7.53
DDX39B	0.414	8.72
RPS15AP10	0.413	1.62
AC007620.3	0.413	2.93
AC010642.1	0.413	3.12
SLC17A7	0.413	3.57
TUBB3	0.413	5.68
CDK11A	0.412	5.29
ZBTB21	0.412	8.64
CTC-329D1.2	0.411	1.6
NEK8	0.411	6.59
RAB40A	0.41	3.58
COL7A1	0.41	5.53
RP11-434I12.5	0.409	1.89
RANBP20P	0.409	2.23
ZNF833P	0.409	3.51
SCARNA9	0.409	3.52
PCF11	0.409	8.98
ARPC4-TTLL3	0.408	3.78
DLG2	0.407	4.07
KMT2A	0.407	8.91
PPP1R32	0.406	1.34
HIST1H3D	0.406	2.39
ITGB1BP2	0.406	2.85
SV2C	0.406	3.35
PNPLA7	0.406	4.41
ZNF256	0.406	5.56
SLC13A5	0.405	2.09
VCPKMT	0.405	4.81
RIMS2	0.405	6.29
PCBP1-AS1	0.405	7.17
RP11-66N24.3	0.404	5.8
SMAD7	0.404	6.54
ZNF200	0.404	7.01
PPEF1	0.403	1.34
CSAG2	0.403	1.77
AC073046.25	0.403	2.12
CTC-479C5.17	0.403	2.77
CABP1	0.403	3.35
CTA-384D8.36	0.403	4.69
CHD9	0.403	8.21
TPT1P6	0.402	2.84
EGR2	0.402	3.43
RP11-566E18.3	0.402	6.09
SLC5A12	0.401	3.48
ZNF416	0.401	5.29
SMNDC1	0.401	8.29
SFMBT2	0.401	8.41
U1	0.4	3
RIT1	0.4	7.57
AGAP8	0.399	6.65
RN7SL1	0.398	2.11
APOM	0.398	2.63
ZNF84	0.398	8.48
RP11-379K17.4	0.397	2.38
GAL3ST1	0.397	2.52
ZFP37	0.397	4.87
DLG4	0.397	5.94
PPP1R10	0.397	8.59
RP11-1415C14.4	0.396	3.01
RBM44	0.396	3.19
TSPEAR-AS1	0.396	3.61
SLC9A8	0.396	7.26
ZNF557	0.396	8.14
SNHG15	0.395	6.61
PILRA	0.394	3.16
LIN37	0.394	5.26
MTF1	0.394	7.32
ZBTB11	0.394	7.93
TEX21P	0.393	1.46
TMEM31	0.393	1.59
RP4-545K15.5	0.393	2.31
CTC-459F4.1	0.393	3.34
RP11-20I23.13	0.393	4.17
AMIGO3	0.393	4.51
AC005943.5	0.393	5.58
DNAJC27	0.393	6.42
CDNF	0.392	2.37
GOLGA8A	0.392	7.06
FAM13B	0.392	8.01
TRMT44	0.392	8.04
C2CD3	0.392	9.36
RP11-83J16.3	0.391	1.48
CTD-2047H16.4	0.391	2.46
ZBED6	0.391	8.25
BCL2L15	0.39	1.52
RP11-762H8.2	0.39	3.03
KIF24	0.39	7
DCP1A	0.39	7.64
RP11-1280N14.3	0.389	2.66
AMOTL2	0.389	6.2
ZNF551	0.389	7.22
CXCL2	0.388	1.46
MOK	0.388	6.23
GUSBP1	0.388	6.64
RASSF1	0.388	6.84
KDM6A	0.388	7.63
RP11-341B24.3	0.387	1.5
AC027307.3	0.387	3.44
ZNF223	0.387	3.7
ZNF350	0.387	5.21
ZNF420	0.387	7.26
CCNL1	0.387	8.7
CCDC17	0.386	2.32
PLIN1	0.386	2.47
SLC10A5	0.386	3.53
AC093642.5	0.386	4.08
SNX16	0.386	4.15
SNORD3B-1	0.386	6.04
PHF1	0.386	6.4
ZNF266	0.386	6.43
DNAH6	0.386	6.86
SLX1A-SULT1A3	0.386	7.4
WAC	0.386	8.3
POU4F2	0.385	1.58
AC005306.3	0.385	1.76
CCDC144B	0.385	4.88
FAM214A	0.385	6.47
PMAIP1	0.385	7.11
DOCK3	0.385	7.32
PHIP	0.385	8.3
BCS1L	0.385	8.37
LINC00665	0.384	1.59
RP1-179N16.6	0.384	1.72
BNIPL	0.384	1.89
PDE1C	0.384	2.68
RBM48	0.384	6.69
RLF	0.384	7.3
AL645728.1	0.383	1.63
ZNF284	0.383	2.34
TERC	0.383	6.17
NCOA6	0.383	7.39
RN7SL2	0.382	2.35
RP11-443B20.1	0.382	4.05
INTS6	0.382	8.27
BAZ2B	0.382	8.73
RP11-299G20.2	0.381	3.04
GS1-124K5.2	0.381	3.31
SYNE3	0.381	4.51
ZNF75A	0.381	5.45
NCKAP5L	0.381	8.2
RP11-498D10.6	0.38	4.03
ZNF16	0.38	5.17
ZNF134	0.38	6.6
CPEB4	0.38	7.8
RP11-1348G14.5	0.379	2.12
ARHGEF28	0.379	6.69
RGS5	0.379	6.99
FAM229A	0.379	7.06
GRIK3	0.378	1.43
THEGL	0.378	1.82
PMFBP1	0.378	3.76
UHMK1	0.378	7.2
DNAJC27-AS1	0.377	1.36
C10ORF68	0.377	1.78
TAS2R20	0.377	1.82
RP11-527J8.1	0.377	2.5
RP11-504P24.2	0.377	2.87
SNORD3B-2	0.377	3.65
HLF	0.377	5.3
RP11-295P9.3	0.377	7.41
ZNF121	0.377	8.09
CEP350	0.377	9.06
RP13-33H18.1	0.376	2.01
RNU2-61P	0.376	2.78
CNTF	0.376	2.93
RP11-213G2.3	0.376	4.29
DNM1P46	0.376	4.3
RICTOR	0.376	7.96
BRAF	0.376	8.39
EFCAB5	0.375	1.31
GJC2	0.375	1.82
NPAS3	0.375	2.66
STARD7-AS1	0.375	3.31
LRRC17	0.374	1.68
TOR4A	0.374	2.91
CTA-228A9.3	0.374	3.68
NAA16	0.374	7.32
FRS2	0.374	7.33
ZNF143	0.374	7.46
ARID4B	0.374	7.75
ZSCAN12	0.374	7.93
RP11-332H14.2	0.374	8.03
DDX58	0.373	5.92
TAS2R31	0.372	2.2
INSC	0.372	2.97
CTC-277H1.7	0.372	3.94
CSRNP1	0.372	6.58
ZFX	0.372	7.38
COX6B2	0.371	1.83
ZNF8	0.371	5.62
FBXO38	0.371	7.6
ZNF510	0.371	8.45
C9orf169	0.37	1.89
RBAK	0.369	7.73
ZBTB10	0.369	7.77
COG3	0.369	8.3
RFTN2	0.368	3.18
SEC31B	0.368	7.56
SETDB1	0.368	8.35
RBP5	0.367	1.37
ZBTB43	0.367	7.4
ZC3H11A	0.367	7.87
IREB2	0.367	8.64
TRAPPC2P1	0.366	2.4
RP11-758M4.1	0.366	3.14
INTS6P1	0.366	3.71
RAB33B	0.366	5.23
KPNA4	0.366	8.1
TXNIP	0.365	6.04
USP21	0.365	6.59
PARP6	0.365	8.51
RP11-592B15.3	0.364	1.56
MTUS2	0.364	2.45
FAM200A	0.364	6.51
TEX14	0.363	2.93
RP11-30P6.1	0.363	4.38
ZNF821	0.363	5.1
RP11-732M18.3	0.363	5.21
LPXN	0.362	3.72
ZNF764	0.362	6.31
ING3	0.362	7.29
BCYRN1	0.361	1.96
U73166.2	0.361	3.98
HYPK	0.361	4.38
ZNF17	0.361	5.71
RASL11A	0.36	2.79
SNORD3C	0.36	3.24
AP001065.15	0.36	3.81
SENP7	0.36	6.57
ZNF383	0.359	5.82
ZNF226	0.359	7.08
VEZF1	0.359	7.71
RP11-423O2.1	0.358	1.52
CNOT4	0.358	6.4
RP11-434B12.1	0.357	1.36
CTD-3035D6.2	0.357	1.62
HEXA-AS1	0.357	3.09
RP11-66N24.4	0.357	5.48
DDIT3	0.357	5.65
RFX3	0.357	6.33
SIDT2	0.357	7.54
ZNF721	0.357	7.62
C11orf57	0.357	8.1
C1orf112	0.357	8.25
CRAMP1L	0.357	8.73
LIME1	0.355	3.03
IGSF9	0.355	3.3
DNAH7	0.355	3.87
CHMP2A	0.355	7.35
RAPGEF6	0.355	7.72
UBR1	0.355	8.06
PHF12	0.355	8.1
CLCN6	0.355	8.18
RHOT1P1	0.354	1.95
ZMYND10	0.354	2.13
RP11-1007O24.3	0.354	2.29
RP11-698N11.4	0.354	2.66
AGAP9	0.354	4.86
RPL23AP7	0.354	5.92
POFUT2	0.354	6.99
OTUD3	0.354	7.65
ZZEF1	0.354	9.06
RP11-367J7.4	0.353	1.46
SULT1A3	0.353	2.92
TPT1P9	0.353	4.17
CENPL	0.353	6.87
BRPF3	0.353	8.45
NOTCH4	0.352	1.45
RP11-187C18.2	0.352	2.17
AC008088.4	0.352	2.34
LINC01024	0.352	2.89
GOLGA8I	0.352	3.54
RP11-119F19.2	0.352	3.66
ATAD5	0.352	7.65
CLHC1	0.351	4.57
PITPNM3	0.351	5.32
BANP	0.351	7.29
ZNF202	0.351	7.56
RP11-77H9.2	0.35	1.91
TLK1P1	0.35	3.15
SFSWAP	0.35	8.4
PITRM1-AS1	0.349	1.77
SCARNA13	0.349	2.56
RP11-849F2.9	0.349	2.7
AGBL3	0.349	4.31
ZNF615	0.349	5.16
WASH4P	0.349	5.76
RP3-324O17.4	0.349	6.35
KIAA0753	0.349	8.05
RBM5	0.349	8.58
KRT18P4	0.348	1.58
RP11-453F18__B.1	0.348	2.35
ZNF778	0.348	6.58
HECTD2	0.348	7.04
FAM193A	0.348	7.52
TMEM249	0.347	1.55
ZNF630	0.347	1.99
RP11-385F5.4	0.347	2.15
IER2	0.347	7.63
AFF4	0.347	8.13
ARID2	0.347	8.75
TTBK1	0.346	1.43
C1QTNF3	0.346	1.51
SLC8A2	0.346	1.51
CEACAM19	0.346	2.54
AC010536.1	0.346	3.63
ZNF230	0.346	5.3
CDKN1B	0.346	7.65
UBR4	0.346	8.05
ZKSCAN5	0.346	8.45
HOXA10-AS	0.345	1.87
ZNF44	0.345	2.24
SOCS3	0.345	2.54
CTD-2006H14.2	0.345	3.11
ZNF530	0.345	4.99
PLEKHA6	0.345	5.1
NPEPL1	0.345	6.22
ZNF268	0.345	6.33
PSMC3IP	0.345	6.87
PAXBP1	0.345	6.96
ZBTB17	0.345	7.54
RP11-324H6.5	0.344	1.83
TRIM17	0.344	3.03
PPM1D	0.344	7.05
CEP95	0.344	7.61
NXF1	0.344	8.4
SETD5	0.344	8.8
RP11-97O12.7	0.343	1.69
RP11-448G15.3	0.343	3.05
ZNF586	0.343	3.56
TMEM116	0.343	3.88
RNF25	0.343	5.59
ZNF384	0.343	7.64
RBBP6	0.343	7.82
XXbac-BPG308K3.6	0.342	1.37
REC8	0.342	2.04
RP11-1319K7.1	0.342	3.51
MLH3	0.342	4.54
RP11-572P18.1	0.342	4.7
ZNF484	0.342	6.41
ZNF766	0.342	7.13
WEE1	0.342	7.32
RUNDC3A	0.341	2.1
DMPK	0.341	5.76
TBC1D9	0.341	8.41
RP11-68I18.10	0.34	1.63
RMRP	0.34	2.25
RP5-1126H10.2	0.34	3.99
CCDC157	0.34	5.46
TRPC1	0.34	6.3
TSC1	0.34	8.98
CRYGS	0.339	1.96
ZNF14	0.339	5.78
RP11-206L10.2	0.339	5.9
ZNF286B	0.339	7.24
TIAF1	0.338	3.35
ZNF3	0.338	8.12
ZNF77	0.337	3.28
RP5-890E16.2	0.337	3.75
SCARNA7	0.337	3.89
FSIP2	0.337	4.24
BACH2	0.337	5.78
AGTPBP1	0.337	7.79
SNORA59B	0.336	1.59
AHNAK	0.336	7.86
HOTTIP	0.335	2.4
C1orf101	0.335	3.59
FLJ00104	0.335	4.93
ZNF567	0.335	5.04
ZNF224	0.335	5.64
CLASRP	0.335	7
TAF1D	0.335	7.18
INTS4L1	0.334	1.94
ZMAT1	0.334	2.44
ADAMTS6	0.334	4.35
ZNF430	0.334	7.04
CNTROB	0.334	7.76
CNIH2	0.333	2.04
RP11-244O19.1	0.333	3.33
RP11-454F8.2	0.332	1.75
SLCO6A1	0.332	2.21
RP11-1072C15.4	0.332	2.37
ZNF773	0.332	4.76
C3orf38	0.332	5.79
BRSK1	0.332	6.13
GUCY1A2	0.332	6.27
LRRC37A2	0.332	6.33
PPRC1	0.332	7.96
TMEM217	0.331	1.54
ZNF583	0.331	4.13
ATRX	0.331	7.21
MAP3K13	0.331	7.38
NKTR	0.331	8.2
APLF	0.33	3.35
NDUFA6-AS1	0.33	4.89
AK9	0.33	5.17
ZNF225	0.33	5.33
ZUFSP	0.33	6.5
PTBP2	0.33	6.98
ZNF621	0.33	8
CTD-2587M2.1	0.329	2.1
TMEM9B-AS1	0.329	2.42
RP11-290F24.6	0.329	2.64
TAS2R30	0.329	3.23
HERC4	0.329	7.07
KNTC1	0.329	7.32
SETD1A	0.329	7.4
CEP85L	0.328	6.28
IFRD1	0.328	6.97
KIAA1024	0.328	7.11
ASXL1	0.328	7.94
POGZ	0.328	9.03
C12orf79	0.327	1.93
C2orf48	0.327	3.56
ZNF429	0.327	4.68
CWC25	0.327	6.5
ZNF205	0.327	7.25
ZNF507	0.327	8.03
MED13	0.327	8.18
RP11-783K16.13	0.326	2.08
ZNF627	0.326	5.11
DNASE1	0.326	6.01
GTF2H4	0.326	6.32
SPRED2	0.326	7.32
LINC01125	0.325	2.87
RP11-418J17.1	0.325	5.77
MED26	0.325	6.44
CTGLF11P	0.324	1.8
BMS1P5	0.324	4.97
ZNF689	0.324	7.6
PANK2	0.324	8.3
CPSF7	0.324	8.92
ZNF214	0.323	4.59
CTU1	0.323	5.01
NSUN6	0.323	7.5
SSFA2	0.323	7.54
POLQ	0.323	7.97
TET3	0.323	8.15
AC003104.1	0.322	1.51
RP4-758J18.13	0.322	1.77
UNC80	0.322	3.3
TRIM3	0.322	4.99
SBDSP1	0.322	5.87
CPT1B	0.322	6.03
ZNF585B	0.322	6.54
LZTS3	0.322	7
RP11-540B6.6	0.321	4.71
ZNF2	0.321	7.33
ARTN	0.32	1.31
SETD1B	0.32	6.75
NBPF12	0.32	6.87
TIAL1	0.32	8.29
JMJD1C	0.32	8.74
FAM57B	0.319	2.19
RNF11	0.319	6.76
PPP2R2D	0.319	7.33
SNHG17	0.319	8.01
RP5-1186N24.3	0.318	2.42
SCARNA2	0.318	5.21
RAB30	0.318	5.89
ANKRA2	0.318	5.97
HCFC2	0.318	6.34
RP11-49C24.1	0.317	3.75
GPC5	0.317	3.91
PRPF39	0.317	6.37
CCDC130	0.317	7.05
NGDN	0.317	7.26
AHRR	0.317	7.58
TRIP11	0.317	7.91
TPI1P2	0.316	1.48
GPR75	0.316	2.02
C5	0.316	3.3
ZNF830	0.316	5.63
TRMT1	0.316	7.63
CHUK	0.316	8.43
RP5-1120P11.1	0.315	1.74
AC137932.1	0.315	1.76
OTUD7B	0.315	6.43
PROX1	0.315	6.9
FBN1	0.315	6.93
TPT1	0.315	7.92
AC007038.7	0.314	2.52
ZNF699	0.314	3.62
GUSBP11	0.314	5.31
TAF10	0.314	6.3
LTN1	0.314	6.61
PLA2G6	0.314	6.69
TRIM39	0.314	6.75
RELB	0.313	1.64
RP11-78O7.2	0.313	1.97
POLN	0.313	5.24
NFKBIL1	0.313	5.44
BIRC6	0.313	7.45
ZSWIM8	0.313	7.65
CAMTA1	0.313	8.07
EP300	0.313	8.36
CDKN2AIP	0.312	5.02
BCL11A	0.312	5.97
FAM50A	0.312	7.69
NIPBL	0.312	8.08
DUSP6	0.311	1.58
RP11-274B21.1	0.311	5.59
TIPARP	0.311	7.06
SON	0.311	7.19
NPIPB15	0.31	2.72
GLTSCR1	0.31	4.34
MAPK8IP3	0.31	6.07
PPP2R2A	0.31	7.02
CTD-2086O20.3	0.309	1.51
SNORD3A	0.309	3.64
SUZ12P	0.309	5.95
CTB-89H12.4	0.309	6.36
ZNF845	0.309	6.82
UHRF2	0.309	7.02
PAPD5	0.309	7.43
SRRT	0.309	8.45
TTBK2	0.309	8.48
YY1AP1	0.309	8.58
SEMA7A	0.308	3.4
CEP152	0.308	5.94
ZNF281	0.308	7.56
KANSL1	0.308	8.63
RP11-697E2.6	0.307	1.55
JAKMIP3	0.307	1.78
GOLGA8H	0.307	2.98
TMEM55B	0.307	6.27
AGO3	0.307	6.84
WDR76	0.307	7.1
INTS2	0.307	7.21
GOLGA8S	0.306	1.88
KIAA1045	0.306	2.29
COLQ	0.306	3.1
RP11-1006G14.4	0.306	4.21
ZNF419	0.306	4.78
SLC9A5	0.306	4.86
LIG4	0.306	5.02
PHKG2	0.306	5.64
PCID2	0.306	6.3
GUSBP9	0.305	1.87
CAB39L	0.305	3
ARID1A	0.305	8.18
AC027612.3	0.304	1.31
USP32P3	0.304	2.5
ZNF791	0.304	5.85
PPFIA3	0.304	6.44
EAF1	0.304	6.83
REL	0.304	6.98
USP15	0.304	7.43
AP001062.7	0.303	1.84
AP3B2	0.303	4.65
ZNF175	0.303	4.86
ZC3H12C	0.303	5.67
TAF1	0.303	7.49
TREX1	0.302	2.22
RP11-517H2.6	0.302	2.53
HEXIM2	0.302	3.65
RP5-1065J22.8	0.302	3.95
MICU3	0.302	4.77
SMAD6	0.302	5.69
TRNAU1AP	0.302	6.71
DTNA	0.302	8.31
RP3-337H4.9	0.301	1.33
PSMD6-AS2	0.301	3.66
RP11-278C7.1	0.301	3.78
RP11-347C12.2	0.301	5.37
SPTY2D1	0.301	6.92
ERCC4	0.301	7.82
WAS	0.3	1.73
ITIH4	0.3	1.89
PDPK2	0.3	3.86
ZNF669	0.3	4.17
ZNF425	0.3	5.64
THAP1	0.3	6.02
CCNT2	0.3	6.9
BOD1	0.3	6.97
LIN52	0.3	7.26
UBR5	0.3	7.44
PPP1R15B	0.3	7.59
MGEA5	0.3	7.68
EIF4G3	0.3	8.22
WHSC1L1	0.3	8.23
GCNT4	0.299	1.33
AC000120.7	0.299	1.4
PEG10	0.299	1.89
PSD	0.299	3.78
GPR137C	0.299	3.98
CENPBD1P1	0.299	6.33
FOXN2	0.299	7.05
GON4L	0.299	8.09
LRRTM2	0.298	2.08
RP11-390B4.5	0.298	3.37
TRMT61A	0.298	4.87
ZNF614	0.298	4.88
ZNF140	0.298	5.2
EP400NL	0.298	5.88
KMT2B	0.298	6.92
MDM1	0.298	7.2
NFAT5	0.298	7.21
BAZ1B	0.298	8.75
AC022819.3	0.297	1.94
ADPRM	0.297	3.51
AMH	0.297	4.05
SDCBP2-AS1	0.297	4.27
TBC1D3F	0.297	5.01
UBAP1L	0.296	2.14
AC018766.4	0.296	2.39
RP11-16E23.4	0.296	2.78
ZNF606	0.296	6.02
LATS1	0.296	6.65
C11orf48	0.296	6.67
NF1	0.296	7.09
TXLNG	0.296	7.82
RHBDL1	0.295	2.15
ZNF620	0.295	6.88
GSG2	0.295	7.87
VPS13B	0.295	7.95
RNF169	0.295	8.87
ANKS1B	0.294	2.75
CHIC1	0.294	4.74
AKT1S1	0.294	5.6
ORAOV1	0.294	5.69
ZNF431	0.294	6.67
RN7SKP227	0.293	1.33
PARP10	0.293	1.79
ZNF829	0.293	3.55
SNAPC4	0.293	6.43
RNF103	0.293	6.8
GATAD2B	0.293	7.36
UBA2	0.293	7.42
RP11-661A12.12	0.292	1.34
ZNF549	0.292	3.5
KIAA2026	0.292	5.71
PUM1	0.292	8.4
MATN1	0.291	1.39
HOXB-AS1	0.291	1.64
CTC-260F20.3	0.291	2
MIB2	0.291	3.82
XXyac-YRM2039.2	0.291	4.03
ZNF501	0.291	4.18
DHDDS	0.291	7.31
KIAA0319	0.29	2.03
KCTD6	0.29	6.16
PAN3	0.29	8.06
RP11-439E19.10	0.289	2.86
RP11-262D11.2	0.289	3.52
STARD8	0.289	4.17
RP11-815I9.4	0.289	5.09
GPATCH2	0.289	6.01
AC027228.1	0.288	1.42
AFF2	0.288	2.1
ZNF227	0.288	6.09
PHLPP2	0.288	6.8
USP34	0.288	7.49
TAOK1	0.288	8.13
HSD17B7P2	0.287	2.92
ZSWIM3	0.287	2.92
AC073063.10	0.287	3.84
PCGF6	0.287	4.38
ZNF417	0.287	4.44
ABCA11P	0.287	4.46
C11orf30	0.287	6.15
FBXO10	0.287	6.35
ZBTB40	0.287	6.92
UBR3	0.287	7.07
HAUS2	0.287	7.29
AF131215.5	0.286	1.49
SH3BP5-AS1	0.286	4.46
CCDC64	0.286	4.51
KIAA0232	0.286	6.98
ZFP91	0.286	7.36
ZNF280B	0.286	7.64
[truncated: 7,143 more rows]

## Sheet: BOLD-100 only (fdr 0.05)
GENE	log(fold change)	-logP
RP11-433J8.1	3.57171	1.37366
ZNF439	3.50243	1.37366
KIAA1755	3.45637	1.54975
CABP4	3.39445	1.54975
DHRS2	0.230449	1.54975

## Sheet: BOLD-100 + SARS-CoV-2 (fdr 0.05
GENE	log(fold change)	-logP
GOLGA6B	3.92686	1.47496
LHFPL3-AS1	3.88309	1.64207
FUT6	3.86688	1.56225
KLRK1	3.83885	1.54212
KIAA1755	3.80889	2.62709
ZNF439	3.79169	2.51004
RP11-433J8.1	3.78817	2.51004
IFNA22P	3.77379	1.34775
PPP1R1B	3.76343	1.53313
FCAMR	3.7574	1.49485
GPR111	3.71767	1.33536
VAC14-AS1	3.70842	1.53313
CABP4	3.70157	2.62709
WEE2	3.6561	1.41794
RP11-498C9.16	3.65031	1.37986
AP001331.1	3.5832	1.37161
LTA	1.4014	1.5376
FAM230A	1.3927	1.38722
RP11-1220K2.2	1.27646	3.76447
FAM71F1	1.16137	1.30715
GGTLC3	1.15534	1.36351
RP11-196G18.3	1.06446	1.90658
MGAM	1.05308	3.76447
KIAA1683	0.924796	2.52433
CASS4	0.910624	2.31426
CD200R1	0.892651	1.81531
ZNF658B	0.857935	1.52433
MOBP	0.788168	1.51004
TG	0.747412	1.61261
ANKRD26P1	0.699838	2.09098
PLEKHD1	0.691965	1.60033
HAL	0.63749	1.55129
CFB	0.635484	1.39254
C14orf182	0.632457	2.5376
LCT	0.630428	2.11407
ANPEP	0.628389	1.51286
CYP2C18	0.622214	1.51004
SLC6A13	0.604226	1.48413
KRTAP5-AS1	0.591065	1.69465
XKR7	0.572872	1.4389
DNAH17	0.571709	2.15366
C8orf46	0.547775	1.31336
CATSPERB	0.547775	1.4389
ETV5	0.540329	1.50724
ACTA1	0.503791	2.10403
MEP1B	0.488551	1.47625
RP11-171I2.1	0.4843	1.73518
SLC26A7	0.481443	1.75696
PTGER3	0.480007	1.45469
CELF6	0.466868	1.38616
NEB	0.465383	2.70553
DCAF4L1	0.460898	2.52433
FBXW10	0.459392	1.51145
RP11-844P9.2	0.448706	2.1986
TAF7L	0.448706	2.21254
TFP1	0.445604	1.38722
KIAA1614	0.437751	2.62709
DMRTA1	0.432969	1.46725
RP13-395E19.3	0.432969	1.68613
CCDC168	0.431364	1.51004
PTAFR	0.403121	1.81531
RP11-379K17.4	0.394452	1.37572
KCND1	0.394452	1.86328
SLC6A12	0.392697	1.48812
TF	0.392697	1.6216
FAM71F2	0.383815	1.37675
DNAH10	0.380211	2.39041
C1S	0.376577	2.56864
ADHFE1	0.374748	1.5376
TPH1	0.371068	1.81531
ARRDC3	0.363612	2.52433
SH2D3C	0.363612	2.56864
LRRC66	0.356026	1.82102
DHRS2	0.348305	3.49485
MYO1A	0.342423	1.37263
BCRP3	0.342423	1.69037
ACSBG1	0.340444	1.55129
FCGBP	0.324282	2.1945
MYH3	0.318063	1.82681
MYH15	0.30963	1.50031
CYP2E1	0.30963	1.6968
PLIN4	0.30103	1.65561
DUSP8	0.298853	2.29243
ACRC	0.294466	2.17653
LINC00202-1	0.292256	2.15677
ANKAR	0.292256	2.42366
ZNF461	0.292256	2.66354
TNXB	0.287802	1.75945
JUN	0.285557	6.1343
ABCC2	0.283301	2.01144
ID1	0.281033	2.09151
HMOX1	0.274158	2.62709
TRIM73	0.269513	1.54212
UCP3	0.267172	1.53313
APC2	0.264818	1.44977
PAX5	0.262451	1.4389
RPL3L	0.262451	1.6968
AOC3	0.262451	1.9914
WDR66	0.260071	1.34008
TAGLN	0.257679	1.42136
RP11-723O4.2	0.257679	1.4437
NR4A3	0.252853	1.73755
ZNF34	0.245513	2.11805
LINC00843	0.243038	1.61618
ZNF432	0.240549	2.20901
ZNF805	0.240549	2.56543
ZNF304	0.240549	2.70553
HSPB8	0.238046	1.39686
RP11-526I2.5	0.235528	1.44977
SLC4A5	0.232996	1.51999
DDR2	0.232996	2.09098
ZNF549	0.230449	1.53611
WNK4	0.227887	1.51286
ZNF548	0.227887	2.08831
CMYA5	0.225309	2.10624
FRMD3	0.222716	1.72816
ADAM32	0.220108	1.37882
ENC1	0.217484	2.56864
HSPA1B	0.214844	4.22475
ZNF773	0.212188	1.81531
IER3	0.212188	1.88606
ZNF274	0.209515	2.57187
C2orf82	0.20412	1.47625
ZNF570	0.20412	1.51145
CSRNP1	0.20412	2.39041
ZNF155	0.198657	1.39686
ZNF850	0.198657	2.70553
VCPKMT	0.1959	1.39686
GEM	0.190332	1.60033
ZNF551	0.190332	2.52433
RP11-196G18.24	0.187521	1.34008
KRT8P46	0.187521	1.76955
HBEGF	0.187521	1.82102
LRP1B	0.187521	2.70553
ARC	0.184691	1.33819
ZNF530	0.184691	1.64397
ZNF230	0.184691	1.76195
ZNF35	0.184691	2.20971
ZNF585A	0.184691	3.47496
CREBRF	0.181844	1.91009
ABCA11P	0.178977	1.63078
ZNF566	0.178977	1.96658
RP11-641D5.1	-0.177832	1.49485
H6PD	-0.179798	2.19723
SH3BGRL3	-0.181774	1.4908
RPS23P8	-0.183759	1.34486
RPL41	-0.185752	1.76955
YBX1	-0.186419	2.51004
PAX2	-0.187755	1.93554
RNASEH1-AS1	-0.191114	1.3536
RPL24P4	-0.191114	1.37161
CDH23	-0.191789	1.44009
SLC6A9	-0.192465	1.81531
PHLDA3	-0.194499	1.34679
RP11-146N23.1	-0.194499	1.44491
LSM7	-0.196543	1.3098
RPL39P3	-0.197226	1.74715
RP11-3P17.3	-0.199283	2.19723
ADSSL1	-0.199971	1.32057
MT-CYB	-0.201349	1.64207
PCDHGC3	-0.202733	1.30803
PRRT2	-0.202733	1.42022
SCARNA7	-0.20412	1.37263
GPR124	-0.204815	2.19723
JDP2	-0.210419	1.5784
S100A11	-0.210419	1.64782
MT-ND2	-0.213249	1.34486
CTD-3184A7.4	-0.213249	1.62342
ATP1B2	-0.21467	1.95078
HMGN2P5	-0.215383	1.5376
YBX1P1	-0.216811	2.08145
MT-CO3	-0.222573	1.66756
ACTA2	-0.223299	1.68613
ADRA2C	-0.225483	1.51713
IGFBP5	-0.225483	1.91364
MT-ND1	-0.227678	1.42136
YBX1P10	-0.231362	1.56067
TENM4	-0.232844	2.09151
RP13-516M14.1	-0.251812	1.53313
MT-ND4L	-0.253366	1.82102
HMGN1P38	-0.254145	1.50031
MT-ND5	-0.255707	1.81531
PTP4A3	-0.259637	1.37882
MT-ND4	-0.262807	1.56067
MT-CO2	-0.266001	1.73049
SPOCK1	-0.270835	1.34008
MT-ATP6	-0.271646	1.55596
PPP1R1A	-0.288193	1.91009
SNRPFP1	-0.303644	1.73993
LUC7L2	-0.320572	1.33819
CTD-2287O16.5	-0.329754	1.55129
AC074212.5	-0.342944	1.56864
RPS15AP24	-0.35164	1.47756
GRM4	-0.355561	1.48017
RAB1C	-0.369572	1.64207
RPL41P1	-0.379864	1.93554
RP11-426L16.9	-3.40671	2.19723
GS1-184P14.2	-4.73755	2.31069
